# Supplementary material for: Systematic Identification of the Optimal Housekeeping Genes for Accurate Transcriptomic and Proteomic Profiling of Tissues following Complex Traumatic Injury
Source: Methods Protoc. 2023 Feb 23;6(2):22. doi: 10.3390/mps6020022 (PMC10037587; doi:10.3390/mps6020022)
Supplement: Supplementary file 1 [file mps-06-00022-s001.zip]

Archive with 1 entries (1 files):
- mps-2142213-supplementary.pdf
